# Supplementary material for: Kinesin-like protein KIFC2 stabilizes CDK4 to accelerate growth and confer resistance in HR+/HER2– breast cancer
Source: J Clin Invest. 2025 Apr 29;135(12):e183531. doi: 10.1172/JCI183531 (PMC12165803; doi:10.1172/JCI183531)
Supplement: Supporting data values [file jci-135-183531-s140.xlsx]

## Sheet: Figure 1
Figure1D															Figure1E	FUSCC			TCGA			Figure1F	FUSCC	-2	-1	0	1	2	TCGA	-1	0	1	2	METABRIC	-1	0	1	2		Figure1G	Normal	Tumor				Figure1H	Normal	Tumor
FUSCC			percent		TCGA			percent		METABRIC			percent			Normal	Tumor		Normal	Tumor				2.78504	3.60387	4.50154	7.04797	6.15073		17.2729	16.5955	18.2348	18.1271		6.90255	7.11293	8.1498	7.813			1.21523	41.9235					0.278402	2.41034
	amplication	30	0.094			amplication	66	0.108			amplication	232	0.191			5.39894	3.60387		15.7557	18.2348					6.06573	5.00251	20.7048	17.4314		13.1507	14.4536	16.9424	17.0288		7.52503	6.64893	7.61544	7.97148			1.0266	1.99812					0.295728	1.39691
	gain	137	0.431			gain	238	0.39			gain	295	0.242			2.71528	4.50154		14.9598	16.5955					3.63533	5.45761	16.8429	34.8026		14.785	15.1992	15.9892	17.8448		6.87886	7.25532	7.2356	8.17695			1.12103	0.63544					1.25244	0.932923
	normal	126	0.396			normal	271	0.444			normal	661	0.543			4.47587	7.04797		15.3662	16.9424					6.68316	4.39593	12.3389	9.3831		14.6049	15.6661	16.3408	17.1774		6.50827	7.46358	7.93838	8.11383			1.01569	1.07662					0.565359	1.39076
	loss	24	0.075			loss	35	0.057			loss	29	0.024			3.22336	6.15073		15.6937	14.4536					4.51006	4.05745	11.4052	9.24831		17.099	17.9293	16.0405	18.086		6.40576	6.6304	7.3957	8.37962			1.00173	13.8606					0.280136	2.16509
	deletion	1	0.003													3.88243	17.4314		15.7896	15.9892					9.95064	7.48607	33.5014	5.2185		15.5804	16.7473	17.3709	17.6009		7.55309	7.02678	7.26852	8.17276			1.00348	13.8733					0.830339	2.88892
																2.7645	20.7048		12.8884	16.3408					8.94957	4.70462	5.7659	17.6254		15.3265	17.019	16.4994	17.5951		7.09854	7.47872	6.85174	8.41313			1.00929	2.98943					0.013269	0.62282
																2.6849	5.00251		15.1035	16.0405					5.12706	18.1183	13.3403	11.9672		14.3365	17.3842	18.0034	17.5989		8.50229	7.37836	7.28422	7.84771			1.01222	2.31382					0.0188	0.857972
																4.04721	6.06573		14.1195	17.3709					2.04647	8.36422	6.88065	5.73395		15.9841	15.8797	16.9249	18.7423		6.37539	6.92396	7.4873	8.11402			1.02537	10.5385					0.121631	1.67112
																6.43737	16.8429		13.6055	15.1992					7.0818	9.48209	8.68365	30.5491		14.731	15.2519	15.6491	18.5379		6.78972	7.74565	7.53003	7.9182			1	4.58781					0.0239	1.53622
																5.10004	5.45761		13.4023	16.4994					2.52332	7.74936	10.1862	10.5518		14.9146	14.464	15.4713	17.7427		6.80424	7.68097	8.0461	9.13402			1	2.68219					0.0209602	0.958553
																3.21886	12.3389		15.2099	15.6661					6.67988	4.78331	9.64229	5.96397		15.3939	15.2799	16.4286	18.6419		6.67739	6.36605	7.79371	8.88726			1.2977	31.5996					0.293386	2.05319
																	11.4052		14.9113	18.0034					3.93197	9.35121	10.9882	12.7817		15.244	16.5225	18.7382	17.1143		7.03344	7.00868	8.5297	7.65527			1.05147	5.09469					0.194251	1.61663
																	4.39593		13.9167	18.1271					4.74851	11.5351	12.0824	22.9355		15.0847	15.0227	15.5944	16.3329		6.19309	6.99076	8.32368	8.39097			1.05989	5.86504					0.0835603	1.5177
																	4.05745		14.6178	17.0288					6.67421	6.11739	13.7455	67.7416		13.6518	14.8169	18.1232	17.482		6.52935	7.04963	7.37444	7.54826			1.00261	1.49515					0.754741	1.02288
																	33.5014		14.3728	17.9293					9.05335	4.66027	10.9083	10.1177		16.4799	16.1348	17.3448	18.2706		7.20507	7.62519	8.08677	7.96233
																	5.7659		15.5949	16.7473					9.00389	7.27471	12.1161	12.2273		14.6795	14.7352	16.5555	17.9806		6.30474	7.05049	7.71217	7.69172
																	3.63533		14.4458	16.9249					2.74668	10.6008	6.50893	40.2556		15.437	15.2428	16.4022	17.8239		7.19253	6.60291	7.84234	7.52138
																	34.8026		15.329	17.019					8.11203	17.3127	29.6398	7.49218		15.2122	15.7495	16.051	16.4268		6.88139	6.59922	6.68533	7.55489
																	7.48607		15.2751	17.8448					4.61501	9.15088	40.1637	15.1501		16.242	15.2599	17.0464	16.8049		7.07529	6.77531	6.24528	8.35278
																	9.3831		14.8875	17.3842					5.60919	9.68217	10.9729	5.65621		16.1599	15.7949	16.9464	16.8244		6.71046	7.65688	6.83613	8.10225
																	13.3403		14.851	15.8797					10.4435	5.18326	26.1761	17.7554		15.4683	15.7996	16.3148	16.7992		6.74688	7.03566	8.42427	8.20679
																	6.88065		14.1161	15.2519					2.42488	13.9478	3.73134	29.8224		13.4356	16.3376	16.0659	18.0452		6.75322	6.76164	7.02409	7.38265
																	8.68365		14.9106	15.6491					4.73667	17.6724	6.62823	24.5434		15.8407	13.3019	18.0992	15.2972		6.94396	7.16286	6.97568	7.89861
																	4.70462		14.5054	17.1774						4.98602	4.15718	3.85497		15.361	14.4799	17.0343	15.9193		7.46134	7.52613	7.23762	8.20019
																	18.1183		14.471	15.4713						8.05339	5.91424	6.17709		16.5394	14.7582	16.4451	17.239		6.36715	7.41058	6.63362	7.26323
																	10.1862		12.6053	18.086						7.1879	3.78121	22.8181		16.5002	14.8893	17.3035	18.4276		7.16956	7.38937	7.89146	8.96928
																	8.36422		15.3789	16.4286						12.1271	34.7291	13.3691		15.0821	15.8171	16.4585	16.2831		6.28506	6.93965	7.10494	8.09149
																	9.24831		15.4237	18.7382						3.45573	36.3907	15.2581		14.4289	15.0101	17.1483	16.4213		6.37102	7.22108	7.31328	8.25413
																	5.2185		15.1234	14.464						9.76056	7.59114	28.4299		13.6792	14.3571	16.259	16.5381			7.41487	7.24928	7.39884
																	9.64229		16.0705	15.2799						6.46422	8.28254			16.2325	17.3831	18.5925	15.6902			6.64774	7.09025	8.14174
																	10.9882		15.0309	15.5944						12.8223	8.52606			15.3341	17.8293	17.6846	15.7107			7.61078	8.03287	7.22457
																	9.48209		14.5356	16.5225						5.95632	12.4623			16.1735	17.4281	15.9978	17.5286			7.28252	8.02939	8.79017
																	7.74936		14.1701	15.0227						4.75805	17.8883			15.5866	17.6116	17.5668	18.1259			6.37892	7.95258	8.0437
																	4.78331		14.5895	14.8169						13.4277	6.00103			17.7996	14.8719	15.7695	15.9673			6.29517	7.11459	7.30523
																	9.35121		13.3419	16.1348						3.80773	4.5077				15.6209	17.5779	16.6566			6.41049	7.23467	8.30987
																	12.0824		14.5589	17.6009						2.95048	6.47246				17.1567	19.0292	18.49			6.9847	7.82178	7.34828
																	6.68316		15.4383	14.7352						7.11451	10.7938				15.3824	16.8703	17.3794			6.66334	7.38635	9.12358
																	4.51006		13.8898	15.2428						9.90831	35.5068				15.2387	17.3605	17.4208			7.32787	8.17543	9.90064
																	11.5351		13.8949	15.7495						8.71647	1.42591				17.0701	15.8957	17.6848			6.97379	6.98467	8.26036
																	9.95064		15.0504	15.2599						4.35984	10.1187				17.3488	16.6665	18.3954			6.93544	7.70371	7.4552
																	17.6254		14.137	18.1232						11.2662	5.2907				17.1074	16.8713	14.7733			7.03815	8.22745	8.23663
																	11.9672		14.1822	17.3448						4.31475	30.7049				17.3841	18.4802	16.6394			6.79918	8.46857	7.92909
																	13.7455		15.087	16.5555						6.42351	34.6445				17.9242	18.1326	18.6789			6.60852	7.65405	9.59127
																	10.9083		15.0733	15.7949						11.9799	5.37211				15.4917	15.3949	17.6545			6.53205	9.04919	6.96954
																	12.1161		15.2643	16.4022						6.96696	45.9715				16.5928	18.4517	17.6516			6.98991	9.01565	8.12913
																	6.11739		15.2221	16.051						2.43887	14.4545				16.0359	17.082	16.1961			6.9103	7.3722	7.87662
																	6.50893		13.7828	17.0464						4.42574	35.7842				15.5177	16.5073	17.2985			7.86534	7.86155	9.23358
																	4.66027		15.2779	15.7996						8.80855	3.41262				16.0804	17.6065	17.0202			6.67632	8.84471	7.54182
																	29.6398		14.9517	16.3376						8.77827	17.6217				15.168	14.555	16.492			7.29937	9.15652	8.49825
																	5.73395		15.3505	13.3019						5.61764	3.69821				16.466	16.3549	18.0414			6.40037	7.48462	7.87422
																	7.27471		13.7414	17.5951						7.18448	8.11459				16.1267	14.2632	17.4689			8.03569	7.29589	7.52243
																	10.6008		15.2577	14.4799						4.97321	15.9055				16.6869	17.9221	17.3543			7.57097	9.03675	9.18963
																	17.3127		14.4444	16.9464						7.87765	3.93225				16.9554	15.736	18.5448			6.9207	7.17421	9.07545
																	9.15088		16.7897	14.7582						7.35887	6.72575				16.0377	17.6418	15.8349			7.83874	7.03703	10.9087
																	9.68217		15.5364	14.8893						3.19158	5.65173				17.0337	17.8857	20.0842			8.38391	7.47181	7.07059
																	40.1637		15.23	17.5989						3.42113	30.4985				16.3864	16.9493	17.1787			7.31665	8.07373	8.58992
																	5.18326		15.4534	16.3148						1.57542	29.3892				15.7284	16.5312	16.1017			7.09171	7.48766	8.84107
																	13.9478		15.8042	16.0659						5.86674	10.5024				15.4922	18.1309	20.0108			7.3593	8.07121	8.3463
																	17.6724		14.4071	18.0992						10.5206	5.76021				15.7842	15.9026	17.3885			8.03522	6.99707	8.63663
																	30.5491		14.6041	15.8171						3.64085	7.16938				15.9223	15.1667	18.6772			7.09224	7.33048	9.10453
																	10.9729		13.7348	17.0343						5.66373	12.7644				15.4757	16.8099	18.3351			8.25263	7.93993	8.96707
																	4.98602		13.4133	16.4451						5.96127	20.4894				15.7906	17.148	18.3936			6.75195	8.81932	8.67753
																	8.05339		12.6955	17.3035						5.50804	5.09955				15.7605	17.1669	18.4417			7.58039	8.43	8.27161
																	10.5518		13.4044	15.0101						5.3118	6.1722				15.8596	16.8176	17.9604			8.11783	7.30453	8.64289
																	26.1761		14.6541	16.4585						1.76666	7.47831				14.6467	16.319	18.0143			7.93137	7.33931	8.28237
																	7.1879		14.5164	14.3571						1.2753	9.60303				15.2957	14.9682				7.90408	7.74592	9.21082
																	12.1271		15.9976	17.1483						7.74753	4.47833				15.47	17.3029				7.36924	8.75165	7.33112
																	5.96397		15.6908	17.3831						18.8282	6.15116				16.235	16.9378				7.46663	7.13452	9.51478
																	3.73134		14.3903	16.259						12.1203	9.29633				16.9652	14.2112				7.1226	8.48648	8.27294
																	8.94957		14.9734	17.8293						5.59269	6.94867				16.1942	18.0674				6.98535	8.02287	8.93372
																	3.45573		18.1036	18.7423						6.81826	22.8372				13.5097	15.9758				6.61675	7.94061	7.64428
																	6.62823		14.6907	18.5925						8.17704	7.10699				17.0504	17.453				7.44222	7.36044	7.04687
																	4.15718		15.093	17.6846						3.98469	10.3996				17.3452	18.5021				7.22554	7.09383	8.62657
																	5.91424		13.8962	17.4281						1.64985	8.26613				16.6165	18.6284				7.15808	8.43481	8.77626
																	9.76056		12.1783	17.6116						4.9462	5.15597				16.2549	16.8698				6.47061	8.12955	8.98139
																	12.7817		16.0664	15.9978						21.8267	31.9332				17.6025	14.9706				6.53886	6.66865	8.12652
																	6.46422		15.1902	17.5668						4.08197	15.3821				16.2614	16.1418				6.22374	9.26621	8.30565
																	3.78121		12.6539	17.2729						20.1907	9.78186				15.9356	15.313				7.26885	7.60805	7.77926
																	34.7291		14.9717	15.7695						5.01789	27.2289				16.3211	17.0837				7.71363	9.54389	9.11145
																	36.3907		15.0988	13.1507						6.0039	13.9956				14.4807	16.831				6.79904	8.52688	7.50872
																	12.8223		14.7147	17.5779						2.94905	6.20461				14.3012	16.2466				6.50421	7.76291	7.57078
																	7.59114		14.1789	19.0292						5.66965	47.9546				16.3321	16.8124				7.16477	7.57343	8.32275
																	22.9355		12.8075	14.8719						9.86097	11.2678				16.3002	16.0591				7.21726	7.80708	8.73806
																	5.95632		13.8608	16.8703						10.3136	5.12248				17.1339	18.3336				7.02885	9.63122	7.4751
																	4.75805		15.1038	17.3605						12.3825	14.3967				14.5197	17.9574				7.34008	7.91341	7.97448
																	13.4277		12.9649	15.8957						1.4402	4.36868				15.8797	16.2921				7.361	8.11147	8.06516
																	3.80773		14.27	15.6209						13.3924	15.276				15.1005	18.792				6.89147	8.04294	6.9943
																	67.7416		14.399	17.1567						6.96981	10.2241				17.3555	16.744				7.40027	7.44722	7.51928
																	8.28254		13.9091	15.3824						4.84569	23.6516				17.062	18.3487				7.83334	8.82209	7.86921
																	8.52606		14.0971	16.6665						5.28775	16.9478				16.1972	17.3106				8.55555	7.9223	7.58285
																	2.95048		14.9909	15.2387						13.3743	8.33877				15.6464	17.2883				7.00706	7.46335	8.47495
																	7.11451		15.2117	17.0701						8.64386	17.5108				12.8213	16.7481				7.37659	7.16655	8.53824
																	9.90831		14.4828	16.8713						6.07093	5.75509				17.4169	15.571				6.35085	8.63498	8.38486
																	12.4623		13.773	17.3488						7.03288	6.3734				16.5287	19.9161				7.28545	7.81214	7.27469
																	17.8883		16.0926	17.1074						7.98479	23.8206				15.5048	17.4007				6.75703	8.05687	9.32484
																	8.71647		14.9226	17.3841						4.24731	7.09723				16.6657	15.7854				7.36244	7.51451	7.69269
																	10.1177		14.7237	18.4802						5.30398	5.08201				15.3483	14.9716				7.6063	6.97386	8.24404
																	4.35984		15.8334	18.1326						6.81873	6.33343				16.5125	16.5829				6.7198	6.83578	7.96195
																	11.2662		15.6127	17.9242						13.4169	41.11				14.1768	17.845				7.91562	7.50078	8.35336
																	6.00103		15.2305	15.4917						6.12091	18.1398				14.8091	17.4108				8.06106	9.97677	8.81128
																	4.5077		14.9189	15.3949						12.6541	19.0957				15.7396	16.6616				7.00865	7.9679	8.61319
																	6.47246		14.497	16.5928						6.64193	18.0998				15.1511	16.1986				7.88133	7.06624	9.11536
																	10.7938		13.8948	18.5379						7.77853	2.45333				14.1394	13.9699				7.26003	7.72668	8.37434
																	35.5068		12.5475	17.7427						37.3949	8.02721				12.6576	17.9863				7.08271	8.27417	8.3906
																	1.42591		14.3969	18.4517						9.61368	17.0959				13.764	19.3705				7.7998	9.30089	7.29737
																	4.31475		15.6417	17.082						4.05727	8.25827				15.1033	17.2036				6.75109	8.1187	10.434
																	12.2273		14.4582	16.0359						15.1729	16.5837				14.8914	16.932				7.56996	7.803	8.75305
																	10.1187		14.7582	16.5073						6.54771	8.40779				14.5077	16.3344				7.49531	7.19512	7.57575
																	6.42351		12.5652	17.6065						6.72119	41.2027				15.6419	17.1338				6.76292	8.67211	9.04379
																	11.9799		15.0663	18.6419						4.5219	9.18099				13.4575	16.5368				6.91397	8.4894	9.12277
																	5.2907		15.8922	14.555						14.2032	62.907				16.0366	16.2207				7.69566	7.89552	7.36031
																	6.96696		13.4553	16.3549						7.2092	29.9601				16.0106	16.2864				6.89854	7.32352	8.97469
																	30.7049		15.4064	14.2632						4.49754	6.2103				15.1732	16.5093				6.9186	6.8715	8.44004
																	34.6445		14.7417	15.5177						4.00103	27.7138				16.5286	16.9146				6.7964	8.30833	9.29032
																	5.37211		15.2585	16.0804						7.36141	14.4088				15.946	15.8834				7.6559	7.99284	7.70586
																	45.9715		14.7466	15.168						7.1368	6.48997				16.2869	19.3401				6.54277	7.71819	9.09014
																	40.2556		15.206	17.9221						9.92653	10.9765				15.2656	19.3754				7.64709	7.96688	7.27877
																	14.4545			16.466						6.05398	14.7351				16.6441	17.8445				7.49688	7.49092	7.69269
																	2.43887			15.736						6.80604	34.5051				17.0099	15.1968				7.79665	8.05099	8.91397
																	35.7842			17.6418						2.55759	4.8074				14.5255	16.0197				7.03775	7.72881	7.80272
																	3.41262			16.1267						6.80439	34.5291				15.0129	17.0117				7.54703	6.85453	8.6327
																	4.42574			16.6869						4.23273	20.9839				15.414	15.6475				7.63447	7.94629	8.71909
																	5.12706			16.9554						4.66329	27.6547				15.3505	17.4737				7.33569	7.72436	7.7672
																	2.78504			17.8857						5.478	18.4252				16.4181	16.1548				7.77859	8.01979	9.20269
																	17.6217			16.0377						5.98473	7.11011				16.3931	15.8954				7.97178	7.67917	9.88603
																	7.49218			16.9493							9.70706				15.9358	16.2638				7.5573	8.28805	9.36365
																	3.69821			16.5312							24.8395				15.619	17.2901				7.41809	7.9872	9.56805
																	8.80855			17.1143							20.4176				14.3326	16.3723				6.52624	8.11464	7.91539
																	8.77827			16.3329							40.8569				17.8695	15.237				7.30062	8.45901	9.70473
																	5.61764			17.0337							11.8575				14.0909	16.0898				7.24797	7.3452	8.97003
																	7.18448			16.3864							17.7711				15.3438	14.8564				7.47138	8.08583	9.44719
																	15.1501			18.1309							14.4287				16.6052	17.384				6.66113	9.25926	9.42452
																	4.97321			17.482							3.76952				15.199	16.3894				7.15989	7.61257	9.60572
																	2.04647			15.9026							19.156				14.6679	16.2433				6.30544	7.3785	8.32742
																	7.87765			15.1667							6.55706				15.7699	18.9483				7.08753	7.89466	7.24127
																	8.11459			15.7284							12.8384				15.5378	17.6281				6.99052	7.96873	8.91332
																	15.9055			14.785											15.6734	16.6365				7.00888	7.48278	7.94841
																	7.35887			16.8099											16.4117	16.8022				8.46411	7.08296	9.05262
																	3.93225			17.148											16.6332	18.0765				6.86814	6.86151	7.64253
																	6.72575			15.4922											15.2821	18.0078				7.17271	7.83252	8.42701
																	5.65173			18.2706											15.5219	16.8665				7.55303	7.73247	8.96263
																	3.19158			17.9806											16.0615	15.7694				8.62658	7.4458	8.12212
																	3.42113			17.1669											14.0578	17.7958				7.18267	7.9254	7.99492
																	1.57542			16.8176											15.3581	17.8813				8.08798	7.73543	9.72549
																	30.4985			16.319											16.04	16.2395				7.36816	6.96365	10.3307
																	5.86674			15.7842											15.5931	16.5796				8.3928	7.58889	8.52969
																	10.5206			14.9682											16.6215	14.2954				9.58921	7.57381	7.88388
																	29.3892			15.9223											14.937	15.7778				6.86602	8.53066	7.69572
																	10.5024			15.4757											15.5186	15.6084				8.07783	8.71453	8.39379
																	5.65621			17.3029											16.8867	13.4227				7.75714	7.89154	8.8043
																	5.76021			15.7906											15.2716	16.5517				9.19901	7.73686	8.50491
																	3.64085			15.7605											14.5165	16.7818				7.49554	7.92655	8.11689
																	7.0818			16.9378											15.5854	18.6322				7.98539	9.31225	9.12262
																	5.66373			15.8596											14.7446	18.6412				7.66988	7.9221	8.45044
																	7.16938			14.2112											15.1184	16.3677				6.97722	7.91389	9.29241
																	12.7644			14.6049											15.8033	16.753				8.11694	7.76	9.1019
																	20.4894			18.0674											16.2194	17.9491				6.90974	7.64236	7.09282
																	5.09955			14.6467											15.7339	16.7982				8.72836	8.53029	7.81833
																	5.96127			15.2957											16.431	14.8492				6.89866	7.50141	7.01728
																	6.1722			15.47											14.5559	14.8189				7.52036	8.55254	8.7571
																	5.50804			15.9758											16.7723	16.1988				7.14265	8.21226	8.01665
																	7.47831			16.235											14.6549	16.8874				7.13375	7.13874	8.4454
																	5.3118			16.9652											16.5996	16.9101				7.20648	7.22474	7.83803
																	9.60303			17.453											15.3845	17.2771				7.76896	7.13753	8.94825
																	1.76666			16.1942											16.3048	16.3362				8.22025	6.97268	7.45777
																	17.7554			13.5097											15.2539	17.1943				7.44103	7.5449	7.30815
																	1.2753			17.8239											16.6894	17.4123				8.79038	7.40153	8.333
																	7.74753			17.0504											15.768	15.2753				7.48191	7.69062	7.43616
																	18.8282			17.3452											15.5643	15.7378				8.76945	8.34761	8.85497
																	29.8224			17.099											18.0539	15.6088				7.25786	8.08432	7.82218
																	12.1203			16.6165											16.867	16.208				7.89823	7.75437	9.00756
																	4.47833			16.4268											16.9297	14.4725				7.37155	6.69625	7.88837
																	6.15116			16.2549											15.0539	17.3516				7.5576	7.14602	8.36345
																	5.59269			18.5021											15.157	17.2152				7.20568	8.65268	8.91215
																	6.81826			17.6025											15.033	18.266				8.4422	6.97188	9.16973
																	9.29633			18.6284											15.9541	19.2818				8.12578	7.53238	8.07303
																	8.17704			16.2614											13.0998	16.6541				7.27302	7.65004	8.27628
																	6.94867			16.8698											16.6678	15.4133				7.33402	9.41213	7.83546
																	24.5434			14.9706											15.9596	17.1257				7.22538	8.64702	8.22748
																	22.8372			16.1418											15.6588	17.0152				7.90927	8.05083	8.05125
																	3.98469			16.8049											15.546	17.8875				7.56098	8.51524	7.02478
																	1.64985			15.9356											14.6552	16.7499				7.68213	7.26922	6.9895
																	7.10699			15.313											17.7109	16.7601				7.3135	7.81789	8.13548
																	4.9462			17.0837											16.0081	17.5284				7.50958	7.96751	7.08529
																	21.8267			16.831											16.2829	13.9997				7.58435	7.5414	7.96517
																	10.3996			16.2466											14.9829	18.406				7.40653	8.30052	9.24592
																	3.85497			16.3211											15.3063	16.9286				8.12357	7.63712	7.68569
																	8.26613			14.4807											16.0764	17.3987				7.56717	7.21917	8.90097
																	6.17709			16.8124											15.1667	17.3661				6.92723	8.11318	9.35924
																	22.8181			14.3012											15.5044	18.4125				6.73331	7.33041	7.26678
																	4.08197			16.8244											16.7106	17.2974				7.26793	8.03968	8.52358
																	20.1907			16.0591											15.6729	17.9411				7.26077	8.65399	7.69598
																	5.15597			18.3336											15.5854	16.7698				7.26193	8.04937	8.03052
																	2.52332			17.9574											17.6798	16.4686				6.73772	8.02497	7.75633
																	31.9332			16.2921											17.2031	17.1222				7.46864	7.35225	8.62587
																	5.01789			18.792											17.0523	17.368				6.97255	7.62499	8.46968
																	15.3821			15.5804											15.3122	17.2396				6.73406	8.83631	8.32604
																	6.0039			16.744											15.4746	14.657				7.32501	7.53559	7.60483
																	2.94905			16.3321											16.7418	18.4813				7.55244	8.90632	7.39967
																	5.66965			15.3265											16.4148	16.1891				6.60746	7.03443	8.88898
																	9.86097			16.3002											16.5888	15.8379				8.27187	6.70784	6.65961
																	9.78186			18.3487											16.1439	16.9328				7.95037	6.87879	8.12275
																	10.3136			17.1339											16.0909	15.161				6.93408	7.29269	8.11846
																	27.2289			14.3365											16.6265	16.2372				7.7957	7.38349	8.66258
																	6.67988			14.5197											16.6633	17.1986				7.50157	7.09087	7.59721
																	13.3691			15.8797											15.774	16.3926				7.82619	6.49481	7.23129
																	13.9956			17.3106											16.2396	17.4161				7.95523	8.32356	8.51696
																	12.3825			15.1005											16.7531	19.0965				7.76555	7.30566	8.4442
																	1.4402			17.3555											15.0671	17.688				6.95877	7.29005	7.42628
																	6.20461			17.062											14.9976	16.5357				7.70281	7.46847	7.29939
																	13.3924			16.1972											16.496	17.2054				7.07347	6.75059	8.39562
																	47.9546			17.2883											17.1897	17.1376				7.72477	7.30273	9.08936
																	3.93197			16.7481											17.1608	18.9942				7.44507	7.52078	8.01663
																	11.2678			15.6464											16.2756	17.1366				7.35388	8.01226	8.16657
																	5.12248			12.8213											15.341	17.9134				7.69231	8.66441	8.29455
																	6.96981			16.7992											15.5881	16.9865				6.84091	8.76749	8.70569
																	4.84569			18.0452											15.2586	13.907				7.04851	7.71101	6.62612
																	14.3967			15.2972											18.1013	16.3826				7.86373	9.05245	8.93429
																	4.36868			15.9193											17.4915	17.1817				6.85297	8.05143	7.50503
																	15.276			15.571											14.7938	17.6725				7.17195	7.6856	9.2201
																	5.28775			19.9161											14.9999	17.7153				7.43574	7.479	7.64895
																	10.2241			17.4169											17.3802	17.5863				7.25637	7.20166	8.39573
																	13.3743			17.239											16.3989	16.2985				7.2428	8.21799	8.06372
																	23.6516			16.5287											16.9673	18.339				7.09906	7.2692	7.46806
																	16.9478			15.9841											15.8028	17.5451				7.66982	6.78169	8.08169
																	8.33877			15.5048											16.5784	19.559				6.31311	7.28228	6.76452
																	17.5108			17.4007											16.5626	19.2153				7.37946	7.51545	8.37587
																	8.64386			14.731											17.5581	16.1442				7.25417	8.41525	6.9598
																	6.07093			16.6657											13.4511	16.8174				7.2077	7.48046	8.18188
																	7.03288			14.9146											18.0645	17.3873				7.93181	7.91652	8.22005
																	4.74851			15.7854											15.8598	18.0532				7.45922	6.76912	8.66021
																	7.98479			15.3939											18.6621	17.4645				7.0952	8.06294
																	6.67421			14.9716											18.8944	17.1244				7.83548	7.2529
																	5.75509			16.5829											17.5107	19.0195				7.36904	7.84394
																	4.24731			15.3483											15.8693	18.652				7.81021	7.92643
																	6.3734			16.5125											16.0432	17.6522				7.95144	7.35812
																	23.8206			14.1768											16.1734	18.7261				7.12812	8.09451
																	5.30398			14.8091											16.8223					7.79651	7.33223
																	9.05335			17.845											15.719					7.51451	7.45578
																	9.00389			15.7396											16.0478					7.19152	6.94332
																	7.09723			18.4276											17.6072					7.79888	6.99606
																	5.08201			15.1511											16.6661					6.78726	8.67961
																	6.33343			17.4108											18.1147					7.52019	6.87097
																	6.81873			16.2831											17.4053					7.14183	8.57522
																	13.4169			15.244											16.1524					6.99728	8.20148
																	2.74668			14.1394											16.7462					7.53611	7.29934
																	41.11			12.6576											17.5094					6.95919	7.13081
																	6.12091			16.4213											16.6316					7.89695	7.52682
																	12.6541			13.764											17.7112					7.12628	7.46428
																	6.64193			15.1033											17.6683					8.07216	7.47492
																	7.77853			14.8914											16.6124					9.02829	6.67112
																	18.1398			16.6616											17.2326					6.65745	7.23658
																	19.0957			16.1986											16.9932					7.46521	7.2629
																	37.3949			14.5077											16.8154					6.6098	7.81071
																	8.11203			16.5381											17.7582					7.39919	7.54809
																	18.0998			13.9699											17.4611					7.08342	7.80354
																	2.45333			15.6419											17.9277					6.95022	6.58728
																	9.61368			15.6902											17.845					6.75228	6.82995
																	8.02721			15.7107											17.5917					7.6241	7.3108
																	17.0959			13.4575											16.3768					7.59397	7.599
																	4.05727			17.9863											17.6184					6.7513	8.29137
																	8.25827			19.3705											17.8175					6.84195	7.76195
																	16.5837			16.0366											17.8787					7.22764	7.25027
																	8.40779			16.0106											18.7646					7.65568	7.98468
																	15.2581			17.2036											16.9402					7.07211	8.07816
																	4.61501			15.1732											16.5486					7.78677	7.19092
																	5.60919			16.932											18.1036					6.97545	8.41046
																	41.2027			16.3344											17.8016					7.67229	7.51585
																	15.1729			17.1338											16.2929					6.49013	7.58616
																	6.54771			16.5286											15.9319					7.791	6.80881
																	6.72119			16.5368																7.40779	5.91687
																	4.5219			17.5286																7.07731	7.84956
																	14.2032			15.946																7.21229	7.23528
																	9.18099			16.2869																7.08213	7.05989
																	62.907			15.2656																7.49238	6.63921
																	29.9601			16.6441																6.78455	7.0975
																	7.2092			17.0099																7.07372	7.85572
																	6.2103			18.1259																7.22376	8.42182
																	27.7138			14.5255																7.81757	7.14458
																	10.4435			16.2207																6.3594	7.90198
																	14.4088			15.0129																7.07807	7.34405
																	6.48997			15.414																6.75905	7.13369
																	28.4299			16.2864																6.68887	7.55237
																	4.49754			15.3505																6.46463	7.51462
																	10.9765			16.4181																7.13157	6.81638
																	2.42488			16.5093																7.08077	6.93391
																	4.00103			15.9673																8.28337	8.4532
																	7.36141			16.3931																6.5298	7.23459
																	14.7351			15.9358																8.18633	7.75564
																	34.5051			15.619																7.20447	7.25356
																	4.8074			16.6566																7.73334	7.0813
																	34.5291			16.9146																6.90319	7.7548
																	7.1368			15.8834																6.9004	8.24577
																	20.9839			14.3326																7.01598	7.68178
																	9.92653			19.3401																7.12645
																	27.6547			18.49																6.70092
																	6.05398			17.8695																7.75096
																	18.4252			19.3754																7.59941
																	6.80604			17.8445																7.27284
																	2.55759			14.0909																7.47409
																	4.73667			15.3438																6.35485
																	7.11011			16.6052																6.57127
																	9.70706			15.1968																6.89658
																	24.8395			15.199																6.75315
																	20.4176			16.0197																7.51218
																	40.8569			17.0117																7.96044
																	6.80439			14.6679																7.04567
																	11.8575			15.7699																7.18555
																	17.7711			15.5378																7.57924
																	14.4287			15.6475																7.40706
																	4.23273			15.0847																7.10444
																	3.76952			17.4737																8.52726
																	19.156			15.6734																7.35387
																	4.66329			17.3794																7.11234
																	6.55706			16.1548																7.11551
																	5.478			16.4117																8.25965
																	12.8384			16.6332																7.28614
																	5.98473			15.2821																6.96082
																				15.8954																7.08942
																				16.2638																7.52574
																				15.5219																7.2409
																				17.2901																7.6957
																				16.0615																6.49273
																				16.3723																6.90334
																				15.237																6.76184
																				17.4208																8.24026
																				16.0898																7.20167
																				14.0578																7.04712
																				15.3581																7.27473
																				14.8564																6.71343
																				17.384																7.51571
																				16.3894																6.96932
																				16.04																7.46513
																				15.5931																9.73559
																				13.6518																8.22098
																				16.6215																7.1445
																				17.6848																7.18855
																				16.2433																7.68566
																				18.9483																7.559
																				14.937																7.12333
																				15.5186																6.89098
																				18.3954																7.85104
																				17.6281																6.98535
																				16.8867																7.01126
																				15.2716																6.87511
																				16.6365																7.74359
																				14.5165																7.11529
																				15.5854																6.86195
																				14.7446																6.77093
																				15.1184																8.14018
																				16.8022																7.66063
																				18.0765																7.11995
																				18.0078																6.68585
																				16.8665																7.41548
																				16.4799																6.78998
																				15.8033																7.66747
																				15.7694																6.57957
																				16.2194																8.35226
																				15.7339																7.31784
																				16.431																6.58533
																				17.7958																8.33736
																				17.8813																7.55
																				14.6795																7.51262
																				16.2395																7.14213
																				16.5796																6.82424
																				14.5559																7.15923
																				14.2954																7.28151
																				16.7723																7.19614
																				15.7778																7.47724
																				15.6084																7.16586
																				15.437																7.36605
																				14.7733																7.33038
																				16.6394																7.86816
																				14.6549																6.7549
																				16.5996																7.76208
																				13.4227																7.43727
																				15.3845																7.57743
																				16.3048																8.03189
																				15.2539																8.36767
																				16.6894																7.30862
																				15.768																7.87341
																				15.5643																7.5253
																				18.6789																7.82853
																				16.5517																7.37507
																				16.7818																7.96235
																				18.6322																8.25281
																				18.0539																7.17084
																				16.867																6.97942
																				16.9297																7.68452
																				18.6412																7.23764
																				17.6545																7.95158
																				16.3677																6.75238
																				16.753																7.12053
																				17.9491																6.67309
																				16.7982																8.17825
																				15.0539																7.19549
																				15.157																8.42301
																				17.6516																6.88741
																				14.8492																7.68079
																				14.8189																7.40465
																				16.1988																6.85904
																				15.033																8.52647
																				16.8874																7.05255
																				16.9101																6.88188
																				15.9541																8.74855
																				15.2122																8.848
																				16.242																8.07762
																				17.2771																7.88387
																				16.3362																7.82561
																				16.1599																9.6519
																				15.4683																7.33629
																				13.4356																8.00453
																				17.1943																7.73002
																				17.4123																7.17023
																				13.0998																7.78051
																				15.2753																7.49275
																				16.6678																7.42761
																				15.8407																7.31652
																				15.7378																9.37617
																				15.6088																6.80216
																				16.208																6.49114
																				15.9596																7.72474
																				16.1961																7.60405
																				14.4725																6.84898
																				17.3516																8.09763
																				15.6588																7.3217
																				15.546																6.95725
																				14.6552																7.54594
																				17.7109																7.45491
																				17.2152																6.7986
																				16.0081																7.28042
																				18.266																8.66084
																				19.2818																7.14271
																				16.2829																7.29521
																				16.6541																7.08851
																				14.9829																7.37241
																				15.3063																7.28554
																				16.0764																7.34397
																				15.4133																8.11711
																				15.1667																7.71293
																				17.2985																7.32264
																				17.1257																7.30232
																				17.0152																6.97311
																				17.0202																6.88131
																				17.8875																6.85035
																				15.5044																6.64656
																				16.7106																6.24024
																				16.7499																7.10714
																				15.6729																7.42003
																				16.7601																6.96043
																				15.361																8.1293
																				17.5284																7.04511
																				15.5854																6.93934
																				13.9997																7.52628
																				17.6798																7.66193
																				18.406																6.84804
																				16.5394																6.66854
																				16.5002																7.80264
																				17.2031																7.21996
																				17.0523																7.32648
																				16.9286																7.37416
																				16.492																6.6171
																				17.3987																6.76398
																				15.3122																6.88568
																				17.3661																6.96503
																				15.4746																6.64267
																				16.7418																6.99493
																				18.4125																7.28765
																				16.4148																6.54593
																				18.0414																7.04003
																				17.2974																6.55518
																				17.9411																6.48715
																				16.7698																6.26964
																				16.4686																7.45163
																				16.5888																7.36221
																				16.1439																7.3788
																				17.4689																7.24863
																				17.3543																7.18186
																				17.1222																6.54488
																				17.368																7.09095
																				16.0909																6.59494
																				16.6265																7.13454
																				17.2396																7.39421
																				16.6633																6.51569
																				15.774																8.02162
																				14.657																7.02766
																				18.4813																6.8593
																				16.2396																6.91501
																				16.7531																7.57445
																				18.5448																8.20725
																				16.1891																7.31693
																				15.0671																7.99852
																				15.8379																7.48843
																				14.9976																7.26957
																				16.9328																6.85041
																				16.496																6.94697
																				17.1897																6.97533
																				17.1608																6.8406
																				15.161																6.50955
																				16.2756																6.70802
																				15.341																7.44895
																				15.0821																7.02839
																				16.2372																7.05691
																				17.1986																7.44611
																				15.5881																6.7269
																				14.4289																7.61723
																				13.6792																7.86983
																				15.2586																6.87308
																				16.3926																7.47022
																				17.4161																7.35205
																				18.1013																6.72263
																				16.2325																7.47468
																				17.4915																6.6342
																				19.0965																7.04596
																				17.688																7.21941
																				16.5357																7.27999
																				17.2054																6.84532
																				14.7938																6.16171
																				15.3341																6.80714
																				17.1376																7.34004
																				18.9942																6.72619
																				14.9999																6.6184
																				17.1366																6.7675
																				15.8349																7.22415
																				17.9134																6.3824
																				20.0842																6.20961
																				16.9865																6.38897
																				17.3802																7.90735
																				16.3989																7.49434
																				13.907																7.2079
																				16.9673																7.06447
																				16.3826																7.09055
																				15.8028																7.20839
																				16.5784																6.8269
																				17.1817																6.63774
																				16.5626																7.22995
																				17.6725																7.3016
																				17.7153																7.48697
																				17.5863																8.01222
																				16.2985																6.73354
																				18.339																7.19933
																				17.5581																7.74183
																				17.5451																6.95508
																				16.1735																7.30814
																				17.1787																6.89278
																				13.4511																7.34337
																				18.0645																6.38561
																				16.1017																7.15404
																				15.8598																8.04996
																				18.6621																8.18932
																				18.8944																6.71084
																				19.559																6.34883
																				17.5107																7.40976
																				15.8693																7.72135
																				16.0432																7.00556
																				20.0108																7.61058
																				16.1734																7.01849
																				16.8223																8.16683
																				15.719																7.20698
																				16.0478																7.39712
																				19.2153																7.23802
																				17.6072																7.25087
																				16.6661																7.55651
																				18.1147																7.37303
																				17.4053																7.58136
																				16.1442																6.40258
																				16.1524																7.49697
																				16.7462																7.29208
																				17.5094																7.38262
																				16.6316																7.69552
																				17.7112																7.71729
																				17.6683																6.84754
																				16.6124																7.49318
																				17.2326																6.55818
																				16.9932																7.52563
																				16.8154																7.10024
																				17.3885																6.42782
																				18.6772																7.51971
																				18.3351																6.40843
																				16.8174																7.49133
																				17.7582																6.09556
																				17.4611																7.11707
																				18.3936																6.71751
																				17.3873																6.54795
																				17.9277																6.99715
																				17.845																6.60678
																				17.5917																7.73955
																				16.3768																7.85236
																				17.6184																6.7161
																				17.8175																6.89643
																				17.8787																7.4314
																				18.0532																7.21414
																				18.7646																7.37629
																				16.9402																6.45298
																				18.4417																6.48969
																				15.5866																6.42959
																				17.9604																7.61116
																				17.4645																7.36318
																				17.1244																6.72059
																				16.5486																6.82575
																				18.1036																6.93069
																				19.0195																8.402
																				17.8016																8.27451
																				18.0143																7.19575
																				18.652																7.18989
																				17.7996																7.30691
																				17.6522																6.6547
																				16.2929																7.16342
																				15.9319																7.04781
																				18.7261																7.78327
																																				7.39681
																																				6.21269
																																				7.31232
																																				6.95961
																																				7.44575
																																				6.7132
																																				7.40138
																																				7.26415
																																				7.53045
																																				6.57936
																																				6.61545
																																				7.52999
																																				7.3123
																																				7.47941
																																				6.4228
																																				6.91398
																																				8.44149
																																				6.47721
																																				7.6169
																																				7.02441
																																				7.00289
																																				8.43076
																																				7.25209
																																				6.5452
																																				7.17269
																																				7.38852
																																				6.91668
																																				6.3471
																																				7.56224
																																				6.70287
																																				6.97435
																																				7.10086
																																				7.67252
																																				6.86023
																																				7.58107
																																				6.95489
																																				7.36644
																																				7.10031
																																				7.17464
																																				7.84935
																																				7.17543
																																				6.582
																																				7.30264
																																				6.99637
																																				7.01595
																																				6.75187
																																				7.50437
																																				7.19509
																																				7.29318
																																				7.22822

## Sheet: Figure2
Figure2C
	MCF7								T47D
		pLVX			KIFC2					pLVX			KIFC2
	1	0.3265	0.3251	0.324	0.3686	0.3913	0.3581		1	0.257	0.2638	0.2533	0.2816	0.282	0.2774
	3	0.7475	0.724	0.6983	1.0294	0.8419	0.9646		3	0.5911	0.6719	0.5897	0.6626	0.6656	0.6526
	5	1.9748	1.8555	1.9869	2.5444	2.6601	2.7425		5	1.4677	1.3352	1.5212	2.0736	1.8911	1.9363
Figure2E		MCF7				T47D
		pLVX	KIFC2			pLVX	KIFC2
		23	58			130	210
		30	52			142	225
		27	60			124	208
Figure2F
	MCF7	shNC			shKIFC2#1			shKIFC2#2					T47D	shNC			shKIFC2#1			shKIFC2#2
	1	0.4654	0.4829	0.447	0.3941	0.4029	0.3975	0.3674	0.3547	0.3556			1	0.4229	0.4207	0.4234	0.3788	0.3745	0.373	0.4035	0.4083	0.4004
	3	1.0351	1.0492	1.0366	0.636	0.6335	0.5702	0.4787	0.4792	0.4125			2	0.7847	0.9298	0.8824	0.4835	0.5918	0.5025	0.5871	0.606	0.685
	5	1.46	1.3693	1.4151	0.6456	0.5684	0.6914	0.5043	0.5073	0.4861			3	1.1882	1	1.0595	0.8059	0.7499	0.653	0.9791	0.7988	0.8738
	7	2.3013	2.2684	2.2233	1.0157	1.1208	1.0108	0.6228	0.6617	0.6036			4	2.1155	2.2648	2.1331	1.118	1.3086	1.301	1.2943	1.3086	1.4019
Figure2H	MCF7					T47D
	shNC	shKIFC2#1	shKIFC2#2			shNC	shKIFC2#1	shKIFC2#2
	90	46	20			329	220	215
	84	50	26			348	234	219
	94	54	25			352	240	233
Figure2I
	days	shNC								shKIFC2 #1								shKIFC2 #2
	15	28.8675	23.4342	24.4874	17.0713	29.3561	25.6702	11.3765	14.5986	32.2852	19.7963	22.4842	10.5708	10.0286	8.42074	4.2	0	8.5248	8.55335	15.6776	17.1007	21.5679	25.272	0	0
	18	63.4494	46.8722	36.4608	41.2349	38.2927	44.4542	23.2715	13.6422	34.0176	22.053	26.0068	13.6242	13.4139	12.7523	12.74	8.86525	8.95804	9.41015	14.6086	14.9039	17.3418	21.484	25.1318	27.1916
	21	74.25	109.933	58.4529	45.3216	58.3453	53.6976	39.4728	25.454	42.9803	31.4304	23.0755	21.3152	15.5201	12.2766	9.22383	12.3634	9.125	13.049	20.5768	20.5886	20.6379	25.9187	26.191	30.6581
	24	163.165	90.903	145.439	48.6534	105.665	74.4314	64.2027	35.4636	50.9956	32.8034	16.6458	19.3072	11.1702	20.707	23.6847	14.7009	8.48025	13.523	15.9106	17.1111	20.2096	25.0417	32.9403	53.1476
	27	49.9376	108.36	84.2037	57.9868	160.197	245.621	266.705	87.1768	47.6887	41.209	29.1235	63.7583	16.2304	25.4261	22.0491	30.7354	7.3531	14.58	19.568	22.1054	22.5696	33.2984	43.4665	62.7521
	30	54.163	116.758	53.3797	120.695	356.121	176.616	404.38	139.637	66.5414	55.6022	27.7459	42.1834	35.76	29.8055	34.9448	20.0243	24.9346	29.1301	29.3095	31.6899	36.6489	37.6437	42.436	49.392
Figure2K		shNC	shKIFC2#1	shKIFC2#2			Figure2L	shNC	shKIFC2#1	shKIFC2#2
		0.43	0.09	0.07				64.4567	49.9213	43.4972
		0.33	0.07	0.06				64.6127	49.8729	35.5396
		0.23	0.07	0.06				61.6713	47.3872	37.059
		0.2	0.05	0.03
		0.21	0.04	0.03
		0.1	0.03	0.02
		0.07	0.02	0.01
		0.07	0.02	0.01

## Sheet: Figure3
Figure 3A													Figure 3B
MCF7	tam	shNC			shKIFC2#1			shKIFC2#2					MCF7	abema	shNC			shKIFC2#1			shKIFC2#2
	120	0.0752244	0.0748162	0.0750731	0.0839791	0.0813129	0.0787712	0.0807305	0.0823353	0.081391				31.6	0.028452	0.028027	0.158744	0.027599	0.156536	0.15396	0.027834	0.027776	0.140902
	60	0.0745809	0.0743777	0.0759575	0.0832886	0.0817978	0.0772877	0.0770779	0.0808383	0.0793477				10	0.0210676	0.0227174	0.0212007	0.139564	0.133861	0.131454	0.112729	0.114721	0.113843
	30	0.0896528	0.0915132	0.0894279	0.100514	0.0956733	0.090965	0.0918375	0.0961155	0.0951642				3.16	0.627135	0.632525	0.634357	0.41353	0.425154	0.431545	0.416524	0.398522	0.390669
	15	0.599086	0.604196	0.585278	0.359434	0.363111	0.353041	0.327283	0.295486	0.310504				1	0.686708	0.681957	0.693283	0.524015	0.5121	0.528	0.532578	0.525725	0.534466
	7.5	0.970398	0.962052	0.969148	0.767015	0.758747	0.683395	0.724525	0.767081	0.763962				0.316	0.729633	0.765425	0.715435	0.551186	0.58141	0.572116	0.597656	0.62166	0.599844
	3.75	1.00457	0.991331	1.02368	0.897069	0.846028	0.839563	0.874432	0.893252	0.888792				0.1	0.841086	0.823762	0.822984	0.610647	0.640587	0.729772	0.677131	0.685304	0.648352
	1.875	1.015	1.01073	1.00435	0.950357	0.931443	0.895358	0.906001	0.911561	0.926366				0.0316	0.92796	0.936914	0.921894	0.789572	0.799763	0.793997	0.809207	0.86241	0.811416
	0.9375	0.985368	0.99521	0.992312	0.956764	0.930772	0.915476	0.988446	1.01036	1.00257				0.01	0.951	0.954961	0.96168	0.872031	0.809113	0.858212	0.833974	0.83304	0.823492
	0	1	1	1	1	1	1	1	1	1				0	1	1	1	1	1	1	1	1	1
T47D	tam	shNC			shKIFC2#1			shKIFC2#2					T47D	abema	shNC			shKIFC2#1			shKIFC2#2
	80	0.0248513	0.0224306	0.0202253	0.0204956	0.0186606	0.0317253	0.0371966	0.0290663	0.0302071				31.6	0.067549	0.068387	0.069036	0.075565	0.074528	0.07193	0.074668	0.072789	0.070554
	40	0.0548985	0.0542014	0.0524855	0.0448706	0.0469438	0.0491279	0.043235	0.0416484	0.0440926				10	0.066953	0.068811	0.068005	0.071999	0.075299	0.076801	0.065839	0.066563	0.066439
	20	0.0597183	0.0633333	0.0561629	0.0468836	0.0476061	0.0468949	0.052051	0.0471033	0.0467316				3.16	0.786704	0.757797	0.793054	0.449501	0.42361	0.387283	0.298762	0.442783	0.337893
	10	0.713202	0.825937	0.727543	0.24591	0.291129	0.264197	0.30039	0.279036	0.313764				1	0.837811	0.831212	0.834761	0.595944	0.547198	0.610054	0.425164	0.530453	0.504152
	5	0.986498	0.978507	0.887373	0.644988	0.738245	0.680322	0.762973	0.75652	0.798457				0.316	0.975272	0.94832	0.972431	0.858245	0.801852	0.794083	0.776122	0.749264	0.67914
	2.5	0.969645	1.00559	0.939591	0.814149	0.861194	0.782158	0.839258	0.821461	0.864028				0.1	0.981842	0.971073	0.983237	0.985202	0.96619	0.951797	0.975336	0.920105	0.933486
	1.25	1.0081	1.06181	0.969344	0.86074	0.939109	0.879413	0.890584	0.827593	0.775761				0.0316	0.984962	0.975051	1.00463	0.983787	0.992154	0.986458	0.978255	0.98154	0.975932
	0.625	0.999145	1.00858	0.986695	0.916554	0.940161	0.887422	0.986514	1.08214	1.0367				0.01	0.98659	0.980143	0.999872	0.991944	1.00901	1.00256	0.991577	1.00543	1.00963
	0	1	1	1	1	1	1	1	1	1				0	1	1	1	1	1	1	1	1	1
Figure 3C													Figure 3D
MCF7	tam	shNC			shKIFC2#1			shKIFC2#2					MCF7	abema	shNC			shKIFC2#1			shKIFC2#2
	0	1	1	1	1	1	1	1	1	1				0	1	1	1	1	1	1	1	1	1
	3	0.728571	0.777778	0.619565	0.375	0.422581	0.333333	0.310952	0.323939	0.282051				0.0625	0.744681	0.745098	0.71134	0.516667	0.549296	0.539683	0.5	0.483333	0.385965
	6	0.614286	0.518519	0.532609	0.2	0.290323	0.194444	0.190476	0.181818	0.205128				0.125	0.553191	0.558824	0.494845	0.35	0.267606	0.15873	0.3125	0.3	0.22807
	9	0.371429	0.234568	0.26087	0	0	0	0	0	0				0.25	0.297872	0.22549	0.237113	0.166667	0.112676	0.0793651	0.078125	0.0666667	0.0526316
T47D	tam	shNC			shKIFC2#1			shKIFC2#2					T47D	abema	shNC			shKIFC2#1			shKIFC2#2
	0	1	1	1	1	1	1	1	1	1				0	1	1	1	1	1	1	1	1	1
	3	0.771863	0.841699	0.774908	0.533333	0.523316	0.478723	0.511395	0.398485	0.485714				0.125	0.843318	0.781818	0.718615	0.57377	0.68323	0.556213	0.491803	0.4	0.491525
	6	0.410646	0.428571	0.365314	0.261111	0.227979	0.276596	0.178295	0.227273	0.135714				0.25	0.603687	0.631818	0.554113	0.273224	0.385093	0.325444	0.254098	0.2	0.228814
	9	0.178707	0.208494	0.147601	0.0333333	0.0466321	0.0531915	0.0465116	0.0378788	0.05				0.5	0.419355	0.363636	0.359307	0.076503	0.043478	0.053254	0.07377	0.034783	0.050847
Figure 3E													Figure 3F
MCF7	vehical			abema+tam										MCF7	vehical			palbo+tam
shNC	1	1	1	0.54801	0.564877	0.53235								shNC	1	1	1	0.632287	0.683505	0.66468
shKIFC2#1	1	1	1	0.38018	0.330675	0.383031								shKIFC2#1	1	1	1	0.433791	0.44942	0.456968
T47D	vehical			abema+tam										T47D	vehical			palbo+tam
shNC	1	1	1	0.410834	0.430642	0.39783								shNC	1	1	1	0.544115	0.537856	0.553984
shKIFC2#1	1	1	1	0.23445	0.258345	0.25501								shKIFC2#1	1	1	1	0.316158	0.353934	0.317961
Figure 3G	days	shNC+vehicle						shNC+tam						shKIFC2#1+vehicle						shKIFC2#1+tam
	18	82.8385	85.8522	86.0852	82.4132	90.9541	70.0459	79.6827	76.125	67.0464	81.6484	84.512	90.1125	37.926	66.5379	56.9556	43.532	57.4984	27.4929	38.4909	54.5737	34.6641	27.3308	52.5596	61.5913
	22	109.08	92.5614	122.837	75.9357	88.5956	100.57	82.3468	76.2823	87.5702	101.896	89.0326	97.0445	81.6837	32.9788	38.0072	76.0081	79.1694	56.1997	48.3077	67.3142	33.0444	28.3249	51.3414	38.7333
	26	138.95	115.178	103.888	80.8496	104.96	122.354	108.175	105.608	86.2858	93.5512	96.2001	94.8779	64.7177	86.5595	84.2636	64.0607	89.068	101.949	40.8417	38.2175	62.8	53.7891	29.4192	64.6547
	30	124.908	225.862	91.4681	170.615	142.02	113.479	126.226	131.964	112.037	82.5976	135.953	103.925	99.9939	83.2381	76.9159	92.2673	138.283	137.485	32.2389	45.9327	47.0734	47.1888	63.5406	44.113
	34	254.214	130.607	125.809	181.208	171.434	221.708	176.701	81.0638	116.812	204.552	107.32	159.825	75.3239	139.555	123.098	114.268	136.563	147.065	28.6121	60.2298	57.967	54.9447	35.5408	53.0862
	38	352.979	264.384	317.484	143.359	290.544	187.99	157.517	304.537	169.744	106.061	206.525	99.0528	154.224	201.703	155.304	205.899	85.9365	118.987	50.7304	29.0244	54.0024	57.4098	49.7746	38.5164
	40	388.073	367.969	250.307	343.431	309.215	288.901	102.236	318.494	223.707	278.134	196.382	123.513	266.047	78.1394	227.661	195.976	135.457	229.601	27.2812	44.3744	38.0564	45.3999	48.4491	31.3991
Figure 3H	days	shNC+vehicle						shNC+abema						shKIFC2#1+vehicle						shKIFC2#1+abema
	18	100.518	150.344	117.419	91.769	82.5015	106.742	125.184	72.7662	153.545	99.8911	114.14	83.6642	28.8574	92.0712	37.1205	90.92	58.0349	35.9574	26.4146	60.9847	73.5999	63.861	28.0439	45.2008
	22	117.738	231.275	103.911	101.474	107.818	112.835	116.4	101.21	154.948	80.5203	107.055	91.7132	106.374	77.98	50.4619	103.733	47.9163	63.1317	19.3588	57.2352	62.4217	31.1069	46.7553	27.1617
	26	125.66	134.153	130.887	294.266	123.363	199.07	125.56	175.43	116.483	146.727	69.8063	113.919	151.506	97.9753	65.395	138.429	46.8116	109.762	44.3371	34.7555	53.8813	23.4407	34.1938	27.8511
	30	248.836	189.443	332.476	148.754	215.144	142.262	204.807	134.806	160.864	75.9998	132.84	121.41	105.366	100.556	49.1323	195.543	190.86	51.4837	40.7495	28.8693	32.1557	35.129	33.8829	51.7319
	34	227.457	371.748	259.13	164.463	151.085	193.06	215.626	78.7718	236.812	184.489	104.373	105.117	61.5113	183.594	80.6736	199.485	83.2948	140.566	24.5592	26.0623	24.992	77.4393	23.7636	43.4632
	38	390.234	286.377	261.146	227.35	204.11	191.965	275.011	264.275	191.517	136.665	133.53	77.9497	218.002	190.273	157.359	119.175	113.446	112.728	87.5186	43.9811	29.3307	28.8	21.8929	18.2388
Figure 3I		PDO651	PDO220			Figure 3K
		24.8752	70.1623				vehicle			tam			abema			palbo			abema+tam			palbo+tam
		22.2431	73.5971			PDO220	1	1	1	0.773913	0.840183	0.886139	0.726087	0.712329	0.787129	0.751174	0.803653	0.841584	0.447826	0.493151	0.539604	0.465217	0.420091	0.410891
		27.1927	75.8031			PDO651	1	1	1	0.504776	0.614193	0.615335	0.445105	0.463081	0.492268	0.543605	0.570322	0.512996	0.20232	0.175484	0.164089	0.198612	0.204978	0.205112

## Sheet: Figure4
Figure 4M
MCF7					T47D
	CHX（h)	shNC	shKIFC2#1			CHX（h)	shNC	shKIFC2#1
	0	1	1			0	1	1
	2	0.60432	0.543092			2	0.600234	0.399235
	4	0.4832	0.235938			4	0.437863	0.139596
	6	0.3	0.0563691			6	0.203252	0.0529302

## Sheet: Figure 6
Figure 6B
MCF7	days	shNC			shKIFC2#1			rescue			T47D	days	shNC			shKIFC2#1			rescue
	1	0.2327	0.2317	0.2316	0.2028	0.2161	0.1961	0.2203	0.238	0.2693		1	0.2282	0.2262	0.2274	0.211	0.2179	0.223	0.2227	0.2373	0.2382
	3	0.7995	0.8521	0.8214	0.2583	0.3283	0.3271	0.6433	0.6504	0.687		3	1.112	1.0311	1.0615	0.6095	0.5707	0.6422	0.9272	0.8463	0.9851
	5	1.4379	1.7476	1.6992	0.3849	0.3713	0.3611	1.2198	1.2775	1.4186		5	2.4889	2.3094	2.3535	1.4404	1.4973	1.5238	2.0989	2.3102	2.4596
	7	2.8379	2.823	2.7181	0.3589	0.4061	0.52	1.7481	1.799	1.7596
Figure 6C
	MCF7				T47D
	shNC	shKIFC2#1	rescue		shNC	shKIFC2#1	rescue
	200	51	125		180	100	178
	187	77	133		196	103	168
	212	64	120		206	86	154
Figure 6D													Figure 6F
MCF7	tam	shNC			shKIFC2#1			rescue					MCF7	abema	shNC			shKIFC2#1			rescue
	120	0.051195	0.051241	0.052299	0.122219	0.115303	0.106077	0.064989	0.066451	0.067418				31.6	0.0798565	0.0802087	0.0790623	0.101673	0.098734	0.101	0.106057	0.110518	0.106854
	60	0.02387	0.049916	0.049715	0.113621	0.113314	0.103057	0.050556	0.065015	0.063616				10	0.420942	0.437909	0.441708	0.257752	0.248106	0.246541	0.36217	0.4237	0.358984
	30	0.102667	0.13734	0.12572	0.134844	0.133934	0.122267	0.135281	0.177547	0.188834				3.16	0.521429	0.548857	0.547567	0.444109	0.416018	0.414964	0.53348	0.571076	0.529434
	15	0.458926	0.471626	0.466711	0.34796	0.317796	0.245922	0.388106	0.39615	0.439583				1	0.671768	0.649827	0.646822	0.51368	0.492452	0.487441	0.580837	0.662131	0.607376
	7.5	0.85474	0.841467	0.817338	0.661662	0.671794	0.644014	0.848983	0.925876	0.88364				0.316	0.851969	0.824353	0.840548	0.60665	0.614174	0.606641	0.759416	0.746814	0.745342
	3.75	0.957441	0.939382	0.961666	0.768186	0.881647	0.814123	0.930534	1.01413	0.954145				0.1	0.898697	0.893744	0.918248	0.736255	0.741935	0.747765	0.961674	0.972442	0.929588
	1.875	0.968599	0.969465	0.982823	0.929917	0.796778	0.866739	1.02978	1.028	0.987026				0.0316	0.960942	0.943143	0.954792	0.870655	0.870597	0.850255	0.96228	1.06608	0.987907
	0.9375	0.983764	0.98766	0.982404	0.952436	1.04038	0.983267	1.02065	1.02943	1.03919				0.01	0.988247	0.979064	0.994515	0.93736	0.974522	0.922893	0.969438	1.01401	1.0199
	0	1	1	1	1	1	1	1	1	1				0	1	1	1	1	1	1	1	1	1
T47D	tam	shNC			shKIFC2#1			rescue					T47D	abema	shNC			shKIFC2#1			rescue
	120	0.060364	0.062146	0.062764	0.077708	0.096137	0.082876	0.066466	0.066316	0.065415				31.6	0.0621442	0.063181	0.0621539	0.0617623	0.0591387	0.0594787	0.0655301	0.0668829	0.0670244
	60	0.059581	0.061221	0.060788	0.076351	0.094972	0.081163	0.066827	0.064856	0.063688				10	0.0619267	0.0596651	0.0634344	0.0616179	0.0707071	0.0727387	0.0650266	0.0652613	0.0643235
	30	0.071706	0.075485	0.076789	0.07448	0.099283	0.087561	0.067068	0.064548	0.062997				3.16	0.805011	0.65294	0.651163	0.345197	0.243004	0.278425	0.525356	0.414775	0.414265
	15	0.724295	0.737384	0.733563	0.216421	0.292198	0.242859	0.466546	0.430937	0.466122				1	0.851927	0.739966	0.798899	0.352092	0.411002	0.437163	0.755719	0.723387	0.733288
	7.5	0.935271	1.00027	1.02673	0.556538	0.829983	0.663535	1.12856	0.982633	1.01647				0.316	0.976288	0.937306	0.952277	0.658088	0.603501	0.597606	0.952597	0.962414	0.923985
	3.75	1.02063	0.967308	0.981442	0.770105	0.929441	0.831604	1.15487	1.03251	1.10277				0.1	1.01066	0.98987	0.983908	0.867632	0.792759	0.834058	0.991872	0.993369	0.979495
	1.875	0.994292	0.992097	0.98427	0.940211	1.11053	1.06474	1.13041	1.02993	1.04875				0.0316	1.00812	0.982351	0.97754	0.978991	0.935743	0.92834	0.990577	0.990559	0.980916
	0.9375	0.985525	0.997957	1.03285	1.04987	1.08833	1.10202	0.964982	1.01552	0.990979				0.01	1.01287	0.990462	0.999516	0.994513	0.953488	0.959245	0.990073	0.992216	0.98877
	0	1	1	1	1	1	1	1	1	1				0	1	1	1	1	1	1	1	1	1
Figure 6E
MCF7												T47D
	tam	shNC			shKIFC2#1			rescue					tam	shNC			shKIFC2#1			rescue
	0	1	1	1	1	1	1	1	1	1			0	1	1	1	1	1	1	1	1	1
	3	0.741935	0.745455	0.637931	0.4	0.5	0.51	0.558824	0.6	0.607143			3	0.909502	0.865217	0.831224	0.528302	0.60119	0.569767	0.612245	0.66	0.723958
	6	0.467742	0.381818	0.396552	0.32	0.272727	0.25	0.411765	0.433333	0.392857			6	0.696833	0.521739	0.556962	0.471698	0.52381	0.360465	0.530612	0.55	0.583333
	9	0.322581	0.327273	0.362069	0.08	0.136364	0.1	0.264706	0.266667	0.285714			9	0.366516	0.369565	0.405063	0.081761	0.10119	0.110465	0.362245	0.365	0.322917
Figure 6G
MCF7	abema	shNC			shKIFC2#1			rescue				T47D	abema	shNC			shKIFC2#1			rescue
	0	1	1	1	1	1	1	1	1	1			0	1	1	1	1	1	1	1	1	1
	0.06125	0.712871	0.715789	0.769231	0.483333	0.507463	0.418919	0.632911	0.674699	0.661972			0.125	0.740426	0.79386	0.827586	0.521212	0.470968	0.503145	0.722222	0.717277	0.620112
	0.125	0.495049	0.568421	0.516484	0.333333	0.283582	0.310811	0.493671	0.385542	0.521127			0.25	0.604255	0.557018	0.689655	0.242424	0.206452	0.27044	0.561111	0.591623	0.519553
	0.25	0.386139	0.294737	0.32967	0.0666667	0.0447761	0.0135135	0.265823	0.228916	0.338028			0.5	0.361702	0.333333	0.315271	0	0.0258065	0.0188679	0.344444	0.225131	0.24581
Figure 6H	days	shNC						shNC+tam						shNC+abema						shKIFC2#1						shKIFC2#1+tam						shKIFC2#1+abema						rescue						rescue+tam
	18	73.2851	174.175	131.881	51.3111	78.512	81.8231	110.09	126.784	117.82	46.1171	98.8569	96.3462	122.335	126.657	108.183	34.6113	113.114	90.1743	61.2607	52.4607	40.2311	40.7224	40.1198	75.3755	64.2732	66.0516	31.304	32.6097	51.1372	40.8571	48.1101	25.97	29.2744	33.3251	58.8238	70.47	31.539	77.6288	79.9194	109.444	98.4866	47.2166	99.0768	56.4757	62.9613	51.1249	93.2394	61.3345
	22	99.337	204.768	158.866	65.9432	106.269	117.057	152.436	129.255	133.117	111.008	134.168	57.0413	134.072	140.347	123.088	140.36	49.8581	100.677	64.1966	66.4502	45.9092	48.6527	56.0149	77.74	66.677	63.4806	34.8795	32.8433	47.8228	42.5685	39.5677	20.1929	31.443	33.245	54.9163	71.3662	45.2428	92.8067	83.7746	143.227	122.786	72.332	112.345	77.1163	73.0873	54.8753	98.6272	86.555
	26	128.774	258.431	213.022	74.0015	143.311	128.299	138.978	178.821	126.718	145.05	66.1952	154.105	164.275	62.7512	142.603	153.704	153.25	109.487	69.3245	76.9666	48.1572	76.2823	72.2996	106.134	63.6262	61.1524	41.1071	51.127	52.4246	46.7553	42.6888	19.8023	31.2848	26.436	43.2823	59.904	54.137	111.89	129.929	201.105	156.546	65.017	142.226	92.256	80.5865	63.0278	120.67	108.348
	30	199.603	336.829	261.675	110.804	212.004	179.965	203.361	160.193	213.015	161.396	185.584	97.0384	164.432	200.134	205.499	161.217	174.773	100.467	86.5828	91.3029	53.8561	86.9312	82.3322	126.579	68.1054	65.1655	63.0833	50.9175	56.9462	48.206	48.9799	30.3069	30.2179	22.3647	41.4798	60.1135	73.8428	133.703	187.062	219.133	183.874	86.2433	179.458	98.8692	91.1951	93.1781	138.501	119.156
	34	396.101	245.388	268.023	349.782	253.479	278.15	240.752	152.089	187.041	259.944	231.958	234.251	220.113	242.234	232.715	159.151	222.633	187.15	137.484	111.252	79.6492	101.523	117.625	100.819	67.3159	62.2205	57.6164	71.1798	60.4528	66.1767	36.1687	68.3301	47.5875	23.3362	46.575	29.2578	124.625	204.663	133.521	197.436	259.591	211.482	185.311	112.514	170.234	96.9289	131.946	112.445
	38	531.224	459.045	438.638	330.743	320.595	307.209	318.037	314.088	285.478	272.327	217.604	190.002	307.635	304.935	266.557	265.218	201.063	193.648	200.285	164.326	152.418	145.77	140.275	103.271	90.5577	81.3321	79.1586	71.233	62.132	60.7019	65.5084	50.9956	47.3985	42.7649	29.3547	27.5683	315.157	277.894	267.227	236.92	204.66	182.096	219.775	176.044	139.083	131.72	130.012	113.651
Figure 6I
	shNC	shNC+Tam	shNC+abema	shKIFC2#1	shKIFC2#1+Tam	shKIFC2#1+abema	rescue	rescue+Tam	rescue+abema
	0.58	0.34	0.3	0.15	0.06	0.03	0.35	0.16	0.12
	0.51	0.34	0.24	0.13	0.05	0.02	0.25	0.15	0.12
	0.36	0.3	0.22	0.12	0.04	0.02	0.22	0.14	0.11
	0.32	0.3	0.21	0.09	0.04	0.015	0.21	0.13	0.11
	0.32	0.19	0.18	0.09	0.03	0.001	0.19	0.13	0.1
	0.3	0.16	0.18	0.08	0.03	0.001	0.17	0.12	0.09
[truncated: 6 more columns]

## Sheet: Figure 7
Figure 7B										Figure 7C				Figure 7D
	KIFC2			USP9X			CDK4				X	Y			X	Y
	Normal	Tumor		Normal	Tumor		Normal	Tumor			KIFC2	CDK4			USP9X	CDK4
	0.253923	1.13568		0.0147658	0.35946		0.0170189	0.669081			1.13568	0.669081			0.35946	0.669081
	0.118598	1.49518		0.00900312	1.52514		0.115584	0.719485			1.49518	0.719485			1.52514	0.719485
	2.51336	2.17689		0.0514504	2.52868		1.63975	2.71946			2.17689	2.71946			2.52868	2.71946
	0.156828	1.00587		0.564459	0.68619		0.0137193	0.460324			1.00587	0.460324			0.68619	0.460324
	0.600594	1.11072		0.00525471	0.568968		0.237731	1.08617			1.11072	1.08617			0.568968	1.08617
	0.308013	1.53232		0.0272983	0.80583		0.0253256	0.753602			1.53232	0.753602			0.80583	0.753602
	0.285115	1.18986		0.672875	0.989078		0.176049	0.984465			1.18986	0.984465			0.989078	0.984465
	0.852505	1.13581		0.0623504	0.655574		0.389247	0.795947			1.13581	0.795947			0.655574	0.795947
	0.810734	0.884652		0.00049988	0.589701		0.00745724	0.480719			0.884652	0.480719			0.589701	0.480719
	0.0624571	0.228342		0.012116	0.667394		0.0660667	0.566823			0.228342	0.566823			0.667394	0.566823
	0.122533	1.66603		0.119791	0.304751		0.296408	0.941309			1.66603	0.941309			0.304751	0.941309
	0.112839	0.957657		0.0284783	0.356328		0.0529079	0.970537			0.957657	0.970537			0.356328	0.970537
	0.189553	1.04061		0.00758074	1.00865		0.0207345	1.04541			1.04061	1.04541			1.00865	1.04541
	0.107954	1.40937		0.00328357	1.02327		0.00520378	0.463738			1.40937	0.463738			1.02327	0.463738
	0.442571	1.35979		0.0717337	1.04837		0.0175297	0.392472			1.35979	0.392472			1.04837	0.392472
Figure 7F				Figure 7G				Figure 7H				Figure 7I				Figure 7J
	KIFC2	CDK4			USP9X	CDK4			KIFC2	% of Ki-67 positivity (IHC)			≤ 20	>20			Tumor size≤ 2	Tumor size> 2
	63.8131	1.4384			7.9246	1.4384			7.04797	5			7.04797	6.15073			6.06573	3.60387
	96.6395	38.2592			51.8073	38.2592			6.15073	35			20.7048	17.4314			7.48607	4.50154
	71.091	27.667			38.2959	27.667			17.4314	75			5.00251	33.5014			4.70462	7.04797
	40.745	11.564			40.0366	11.564			20.7048	10			6.06573	34.8026			9.95064	6.15073
	75.5247	7.6376			116.416	7.6376			5.00251	5			5.45761	7.48607			13.7455	17.4314
	27.5121	4.3835			12.4986	4.3835			6.06573	10			12.3389	13.3403			6.50893	20.7048
	37.5456	22.9938			26.8554	22.9938			5.45761	5			4.39593	4.70462			4.66027	5.00251
	38.1017	6.058			9.8538	6.058			12.3389	10			5.7659	5.2185			7.27471	16.8429
	65.8659	11.7801			20.3468	11.7801			4.39593	10			3.63533	9.64229			9.15088	5.45761
	126.947	69.399			106.167	69.399			33.5014	25			9.3831	10.9882			5.18326	12.3389
	97.4765	26.4002			55.6137	26.4002			5.7659	20			6.88065	9.48209			13.9478	11.4052
	86.8266	33.5951			66.8388	33.5951			3.63533	15			8.68365	9.35121			26.1761	4.39593
	75.2184	22.9995			41.7099	22.9995			34.8026	30			18.1183	6.68316			12.1271	4.05745
	133.471	50.29			123.006	50.29			7.48607	25			10.1862	17.6254			5.96397	33.5014
	91.612	33.8088			80.1617	33.8088			9.3831	15			8.36422	13.7455			3.73134	5.7659
	58.5906	43.4191			53.7613	43.4191			13.3403	35			9.24831	10.9083			3.45573	3.63533
	13.1645	0.7502			5.5226	0.7502			6.88065	20			7.74936	29.6398			6.62823	34.8026
	62.2195	11.1518			12.7347	11.1518			8.68365	10			4.78331	5.73395			4.15718	9.3831
	45.2976	11.9413			21.3354	11.9413			4.70462	25			12.0824	10.6008			5.91424	13.3403
	75.6611	5.1416			76.4765	5.1416			18.1183	7.5			4.51006	9.15088			9.76056	6.88065
	93.3971	46.2752			82.2801	46.2752			10.1862	10			11.5351	9.68217			3.78121	8.68365
	82.4738	39.4815			53.9018	39.4815			8.36422	10			9.95064	13.9478			12.8223	18.1183
	136.534	41.0053			98.267	41.0053			9.24831	20			11.9672	17.6724			7.59114	10.1862
	41.2125	1.8893			13.9827	1.8893			5.2185	60			12.1161	30.5491			13.4277	8.36422
	124.409	4.8373			50.6118	4.8373			9.64229	40			6.11739	10.5518			3.80773	9.24831
	126.946	31.2035			111.399	31.2035			10.9882	50			6.50893	26.1761			8.28254	5.2185
	69.2438	17.3315			36.9552	17.3315			9.48209	25			4.66027	3.45573			9.90831	9.64229
	43.6211	2.9203			18.0967	2.9203			7.74936	20			7.27471	6.62823			12.4623	10.9882
	44.9904	23.8342			20.0766	23.8342			4.78331	20			17.3127	4.15718			17.8883	9.48209
	87.6991	35.3069			43.5826	35.3069			9.35121	25			40.1637	5.91424			10.1177	7.74936
	124.3	17.4807			117.69	17.4807			12.0824	5			5.18326	34.7291			4.35984	4.78331
	90.5485	29.4655			62.8664	29.4655			6.68316	30			10.9729	12.8223			11.2662	9.35121
	77.2126	22.7916			56.4636	22.7916			4.51006	20			4.98602	22.9355			6.00103	12.0824
	76.5579	35.1435			64.2615	35.1435			11.5351	10			8.05339	3.80773			4.5077	6.68316
	79.3766	13.3698			46.6187	13.3698			9.95064	20			7.1879	67.7416			6.47246	4.51006
	43.2375	47.547			21.8642	47.547			17.6254	30			12.1271	2.95048			10.7938	11.5351
	31.0679	7.714			13.411	7.714			11.9672	10			5.96397	7.11451			1.42591	17.6254
	111.615	30.6342			84.9008	30.6342			13.7455	30			3.73134	17.8883			6.42351	11.9672
	60.4693	51.7512			35.5046	51.7512			10.9083	40			8.94957	8.71647			11.9799	10.9083
	132.473	76.2582			113.755	76.2582			12.1161	20			9.76056	10.1177			30.7049	12.1161
	103.088	61.5923			87.1579	61.5923			6.11739	10			12.7817	6.00103			5.37211	6.11739
	76.4154	29.0075			42.1882	29.0075			6.50893	15			6.46422	6.47246			2.43887	29.6398
	20.5231	44.5184			7.3614	44.5184			4.66027	5			3.78121	10.7938			3.41262	5.73395
	64.3175	23.306			56.4324	23.306			29.6398	30			36.3907	35.5068			4.42574	10.6008
	20.7874	4.9654			8.4095	4.9654			5.73395	30			7.59114	1.42591			17.6217	17.3127
									7.27471	15			5.95632	4.31475			7.49218	9.68217
									10.6008	30			4.75805	12.2273			8.77827	40.1637
									17.3127	15			13.4277	11.9799			7.18448	17.6724
									9.15088	50			8.28254	30.7049			2.04647	30.5491
									9.68217	30			8.52606	34.6445			15.9055	10.9729
									40.1637	15			9.90831	40.2556			7.35887	4.98602
									5.18326	10			12.4623	14.4545			3.19158	8.05339
									13.9478	30			4.35984	3.41262			5.86674	10.5518
									17.6724	60			11.2662	4.42574			10.5206	7.1879
									30.5491	80			4.5077	5.12706			10.5024	8.94957
									10.9729	5			10.1187	17.6217			5.65621	12.7817
									4.98602	20			6.42351	3.69821			7.0818	6.46422
									8.05339	15			5.2907	15.1501			5.09955	34.7291
									10.5518	30			6.96696	2.04647			5.96127	36.3907
									26.1761	50			5.37211	8.11459			6.1722	22.9355
									7.1879	10			45.9715	15.9055			1.76666	5.95632
									12.1271	10			2.43887	3.93225			17.7554	4.75805
									5.96397	20			35.7842	6.72575			1.2753	67.7416
									3.73134	10			2.78504	5.65173			18.8282	8.52606
									8.94957	20			7.49218	3.42113			29.8224	2.95048
									3.45573	30			8.80855	1.57542			6.15116	7.11451
									6.62823	80			8.77827	5.86674			8.17704	8.71647
									4.15718	30			5.61764	10.5206			24.5434	35.5068
									5.91424	30			7.18448	10.5024			4.9462	4.31475
									9.76056	10			4.97321	5.66373			21.8267	12.2273
									12.7817	5			7.87765	7.16938			10.3996	10.1187
									6.46422	15			7.35887	12.7644			4.08197	5.2907
									3.78121	10			3.19158	20.4894			20.1907	6.96696
									34.7291	30			30.4985	5.96127			2.52332	34.6445
									36.3907	10			29.3892	6.1722			5.01789	45.9715
									12.8223	30			5.65621	1.76666			15.3821	40.2556
									7.59114	20			5.76021	17.7554			2.94905	14.4545
									22.9355	80			3.64085	1.2753			13.3691	35.7842
									5.95632	15			7.0818	7.74753			12.3825	5.12706
									4.75805	20			5.09955	18.8282			1.4402	2.78504
									13.4277	20			5.50804	29.8224			3.93197	3.69821
									3.80773	30			7.47831	4.47833			11.2678	8.80855
									67.7416	90			5.3118	6.15116			15.276	5.61764
									8.28254	5			9.60303	5.59269			13.3743	15.1501
									8.52606	10			12.1203	6.81826			16.9478	4.97321
									2.95048	70			1.64985	9.29633			8.33877	7.87765
									7.11451	40			4.08197	8.17704			8.64386	8.11459
									9.90831	15			20.1907	6.94867			7.98479	3.93225
									12.4623	15			15.3821	24.5434			23.8206	6.72575
									17.8883	30			2.94905	22.8372			9.05335	5.65173
									8.71647	30			5.66965	3.98469			5.08201	3.42113
									10.1177	60			9.86097	7.10699			6.81873	1.57542
									4.35984	15			27.2289	4.9462			2.74668	30.4985
									11.2662	20			6.67988	21.8267			6.12091	29.3892
									6.00103	30			12.3825	10.3996			6.64193	5.76021
									4.5077	20			6.20461	3.85497			7.77853	3.64085
									6.47246	30			3.93197	8.26613			18.0998	5.66373
									10.7938	30			11.2678	6.17709			2.45333	7.16938
									35.5068	30			5.12248	22.8181			9.61368	12.7644
									1.42591	40			4.84569	5.15597			8.02721	20.4894
									4.31475	60			4.36868	2.52332			17.0959	5.50804
									12.2273	40			5.28775	31.9332			4.61501	7.47831
									10.1187	20			23.6516	5.01789			15.1729	5.3118
									6.42351	20			6.07093	6.0039			6.54771	9.60303
									11.9799	30			7.03288	9.78186			9.18099	7.74753
									5.2907	10			4.74851	10.3136			6.2103	12.1203
									6.96696	20			7.98479	13.3691			10.4435	4.47833
									30.7049	50			9.00389	13.9956			6.48997	5.59269
									34.6445	30			7.09723	1.4402			4.49754	6.81826
									5.37211	20			5.08201	13.3924			2.42488	9.29633
									45.9715	15			6.81873	47.9546			4.00103	6.94867
									40.2556	60			2.74668	6.96981			34.5051	22.8372
									14.4545	80			6.12091	14.3967			7.1368	3.98469
									2.43887	15			12.6541	15.276			6.05398	1.64985
									35.7842	20			6.64193	10.2241			7.11011	7.10699
									3.41262	40			7.77853	13.3743			17.7711	3.85497
									4.42574	50			37.3949	16.9478			4.23273	8.26613
									5.12706	30			8.11203	8.33877			6.55706	6.17709
									2.78504	15			2.45333	17.5108				22.8181
									17.6217	60			9.61368	8.64386				5.15597
									7.49218	15			8.02721	6.67421				31.9332
									3.69821	50			4.05727	5.75509				6.0039
									8.80855	20			8.25827	4.24731				5.66965
									8.77827	15			8.40779	6.3734				9.86097
									5.61764	15			4.61501	23.8206				9.78186
									7.18448	10			6.54771	5.30398				10.3136
									15.1501	80			4.5219	9.05335				27.2289
									4.97321	20			10.4435	6.33343				6.67988
									2.04647	30			14.4088	13.4169				13.9956
									7.87765	15			6.48997	41.11				6.20461
									8.11459	60			4.49754	18.1398				13.3924
									15.9055	40			10.9765	19.0957				47.9546
									7.35887	20			4.00103	18.0998				5.12248
									3.93225	30			7.36141	17.0959				6.96981
									6.72575	30			4.8074	16.5837				4.84569
									5.65173	40			7.1368	15.2581				14.3967
									3.19158	15			9.92653	5.60919				4.36868
									3.42113	60			6.05398	41.2027				5.28775
									1.57542	40			6.80604	15.1729				10.2241
									30.4985	20			4.73667	6.72119				23.6516
									5.86674	70			7.11011	14.2032				17.5108
									10.5206	30			17.7711	9.18099				6.07093
									29.3892	20			14.4287	62.907				7.03288
									10.5024	30			4.23273	29.9601				4.74851
									5.65621	20			4.66329	7.2092				6.67421
									5.76021	15			5.478	6.2103				5.75509
									3.64085	20				27.7138				4.24731
									7.0818	15				28.4299				6.3734
									5.66373	30				2.42488				5.30398
									7.16938	40				14.7351				9.00389
									12.7644	30				34.5051				7.09723
									20.4894	40				34.5291				6.33343
									5.09955	20				20.9839				13.4169
									5.96127	40				27.6547				41.11
									6.1722	70				18.4252				12.6541
									5.50804	20				2.55759				18.1398
									7.47831	20				9.70706				19.0957
									5.3118	15				24.8395				37.3949
									9.60303	15				20.4176				8.11203
									1.76666	80				40.8569				4.05727
									17.7554	60				6.80439				8.25827
									1.2753	40				11.8575				16.5837
									7.74753	35				3.76952				8.40779
									18.8282	30				19.156				15.2581
									29.8224	35				6.55706				5.60919
									12.1203	15				12.8384				41.2027
									4.47833	70				5.98473				6.72119
									6.15116	35								4.5219
									5.59269	40								14.2032
									6.81826	30								62.907
									9.29633	50								29.9601
									8.17704	60								7.2092
									6.94867	65								27.7138
									24.5434	75								14.4088
									22.8372	25								28.4299
									3.98469	70								10.9765
									1.64985	15								7.36141
									7.10699	35								14.7351
									4.9462	30								4.8074
									21.8267	40								34.5291
									10.3996	30								20.9839
									3.85497	65								9.92653
									8.26613	45								27.6547
									6.17709	50								18.4252
									22.8181	30								6.80604
									4.08197	3								2.55759
									20.1907	20								4.73667
									5.15597	60								9.70706
									2.52332	40								24.8395
									31.9332	35								20.4176
									5.01789	35								40.8569
									15.3821	20								6.80439
									6.0039	40								11.8575
									2.94905	10								14.4287
									5.66965	20								3.76952
									9.86097	20								19.156
									9.78186	30								4.66329
									10.3136	40								5.478
									27.2289	15								12.8384
									6.67988	20								5.98473
									13.3691	35
									13.9956	30
									12.3825	20
									1.4402	60
									6.20461	15
									13.3924	40
									47.9546	60
									3.93197	20
									11.2678	15
									5.12248	5
									6.96981	50
									4.84569	5
									14.3967	30
									4.36868	15
									15.276	25
									5.28775	15
									10.2241	25
									13.3743	40
									23.6516	15
									16.9478	30
									8.33877	60
									17.5108	65
									8.64386	80
									6.07093	20
									7.03288	15
									4.74851	20
									7.98479	10
									6.67421	60
									5.75509	45
									4.24731	30
									6.3734	30
									23.8206	30
									5.30398	40
									9.05335	80
									9.00389	10
									7.09723	20
									5.08201	20
									6.33343	30
									6.81873	15
									13.4169	60
									2.74668	20
									41.11	30
									6.12091	10
									12.6541	5
									6.64193	10
									7.77853	20
									18.1398	70
									19.0957	35
									37.3949	15
									8.11203	20
									18.0998	80
									2.45333	20
									9.61368	15
									8.02721	20
									17.0959	50
									4.05727	8
									8.25827	20
									16.5837	85
									8.40779	15
									15.2581	25
									4.61501	10
									5.60919	40
									41.2027	80
									15.1729	25
									6.54771	10
									6.72119	70
									4.5219	20
									14.2032	70
									9.18099	25
									62.907	40
									29.9601	30
									7.2092	25
									6.2103	80
									27.7138	60
									10.4435	20
									14.4088	20
									6.48997	15
									28.4299	40
									4.49754	8
									10.9765	10
									2.42488	60
									4.00103	20
									7.36141	10
									14.7351	40
									34.5051	25
									4.8074	15
									34.5291	45
									7.1368	15
									20.9839	30
									9.92653	10
									27.6547	40
									6.05398	15
									18.4252	35
									6.80604	15
									2.55759	50
									4.73667	15
									7.11011	5
									9.70706	25
									24.8395	30
									20.4176	30
									40.8569	60
									6.80439	50
									11.8575	30
									17.7711	20
									14.4287	15
									4.23273	10
									3.76952	60
									19.156	40
									4.66329	10
									6.55706	60
									5.478	20
									12.8384	50
									5.98473	25

## Sheet: Supplemental Figure3
S3A
	MCF	palbo	shNC			shKIFC2#1			shKIFC2#2
		31.6	0.080658	0.088013	0.089378	0.165045	0.166896	0.160034	0.11925	0.120132	0.120521
		10	0.141962	0.289091	0.265187	0.165457	0.172813	0.168259	0.133297	0.154176	0.15077
		3.16	0.253682	0.296875	0.317206	0.192758	0.188376	0.202804	0.162296	0.165809	0.183633
		1	0.652944	0.679544	0.627646	0.461399	0.467537	0.457622	0.469223	0.503878	0.495038
		0.316	0.745311	0.822407	0.67199	0.602029	0.636459	0.60481	0.605715	0.660911	0.605931
		0.1	0.780736	0.780332	0.885922	0.666199	0.682662	0.691446	0.671731	0.699363	0.684614
		0.0316	0.822165	0.863449	0.856857	0.711151	0.744346	0.716199	0.698559	0.744	0.709158
		0.01	0.951598	0.97575	0.928629	0.793385	0.768339	0.764766	0.953759	0.82568	0.790812
		0	1	1	1	1	1	1	1	1	1
	T47D	palbo	shNC			shKIFC2#1			shKIFC2#2
		15	0.08949	0.085742	0.091399	0.071144	0.0702	0.068647	0.071354	0.069555	0.076551
		7.5	0.182577	0.150079	0.126239	0.172252	0.150806	0.120627	0.107615	0.106479	0.115383
		3.75	0.552518	0.563735	0.537166	0.407353	0.396942	0.43802	0.398744	0.409411	0.442133
		1.875	0.788835	0.800318	0.79189	0.532088	0.589708	0.568647	0.510399	0.597027	0.632987
		0.9375	0.915746	0.928041	0.934137	0.661269	0.725791	0.737228	0.688547	0.746331	0.815889
		0.46875	1.0062	0.993299	0.99846	0.790251	0.817573	0.822409	0.852653	0.909553	0.896956
		0.234375	1.02197	0.99187	0.986205	0.842414	0.861574	0.878482	0.965601	0.944457	0.965493
		0.117188	1.00527	0.988504	1.00071	0.912596	0.908954	0.926106	0.981096	0.978004	0.989537
		0	1	1	1	1	1	1	1	1	1
S3E	palbo	shNC			shKIFC2#1			shKIFC2#2					palbo	shNC			shKIFC2#1			shKIFC2#2
MCF7	0	1	1	1	1	1	1	1	1	1		T47D	0	1	1	1	1	1	1	1	1	1
	0.125	0.697674	0.78	0.706522	0.55	0.457627	0.396226	0.387097	0.385965	0.384615			0.25	0.877049	0.853556	0.929515	0.702128	0.604317	0.630137	0.54	0.365217	0.471154
	0.25	0.546512	0.53	0.445652	0.283333	0.20339	0.264151	0.306452	0.280702	0.211538			0.5	0.709016	0.682008	0.748899	0.361702	0.395683	0.328767	0.31	0.234783	0.201923
	0.5	0.383721	0.25	0.336957	0.116667	0.0677966	0.132075	0.0483871	0.105263	0.0384615			1	0.561475	0.527197	0.590308	0.148936	0.079137	0.164384	0.14	0.069565	0.125

## Sheet: Supplemental Figure4
S4A	shNC+tam	shKIFC2#1+tam			S4C	shNC+Vehicle	shNC+Tam	shKIFC2#1+Vehicle	shKIFC2#1+tam		S4D	shNC+tam	shKIFC2#1+tam
	0.179294	0.817892				0.41	0.33	0.31	0.07			0.195122	0.774194
	0.244137	0.802266				0.38	0.27	0.3	0.07			0.289474	0.766667
	0.348614	0.805086				0.34	0.21	0.23	0.06			0.382353	0.73913
	0.364901	0.805811				0.32	0.19	0.22	0.05			0.40625	0.772727
	0.572473	0.768199				0.32	0.16	0.18	0.04			0.5	0.777778
	0.591557	0.650864				0.31	0.15	0.15	0.04			0.516129	0.733333
S4E	shNC+abema	shKIFC2#1+abema			S4G	shNC+Vehicle	shNC+abema	shKIFC2#1+Vehicle	shKIFC2#1+abema		S4H	shNC+abema	shKIFC2#1+abema
	0.295267	0.598542				0.53	0.39	0.27	0.1			0.264151	0.62963
	0.077177	0.768853				0.46	0.32	0.24	0.09			0.304348	0.625
	0.266628	0.813607				0.46	0.28	0.19	0.06			0.391304	0.684211
	0.398877	0.758338				0.36	0.27	0.18	0.05			0.25	0.722222
	0.345796	0.80702				0.29	0.26	0.18	0.01			0.103448	0.944444
	0.593938	0.838206				0.28	0.18	0.15	0.01			0.357143	0.933333

## Sheet: Supplemental Figure5
S5B
FUSCC					TCGA					METABRIC
		WT	Mut				WT	Mut				WT	Mut
	non-amp	0.75	0.25			non-amp	0.87	0.13			non-amp	0.88	0.12
	amplication	0.65	0.35			amplication	0.77	0.23			amplication	0.73	0.27
S5C
FUSCC					TCGA					METABRIC
		amplication	non-amplication				amplication	non-amplication				amplication	non-amplication
	WT	0.49	0.51			WT	0.47	0.53			WT	0.39	0.61
	Mut	0.61	0.39			Mut	0.64	0.36			mut	0.63	0.37

## Sheet: Supplemental Figure6
S6D					S6E
	shTP53+pLVX+KIFC2	shTP53+p53+KIFC2	shTP53+R175H+KIFC2			tamoxifen	shTP53+pLVX+KIFC2			shTP53+p53+KIFC2			shTP53+R175H+KIFC2
	121	104	161			120	0.0440806	0.0387616	0.0413264	0.0202715	0.0190488	0.016795	0.0241711	0.0257791	0.0249576
	137	90	155			60	0.0536741	0.0492443	0.0503104	0.0280025	0.0243973	0.0248329	0.0318675	0.0353191	0.0325424
	131	87	150			30	0.0977133	0.0937754	0.094822	0.105358	0.0981651	0.101489	0.0733037	0.0537206	0.0775847
						15	0.320101	0.260198	0.272256	0.158261	0.143956	0.140029	0.727587	0.83922	0.838136
						7.5	0.709341	0.710466	0.768376	0.480448	0.307126	0.385185	0.835171	0.946958	1.00119
						3.75	0.791134	0.774419	0.781281	0.687433	0.473546	0.654201	0.989433	0.939877	0.984237
						1.875	0.908862	0.866447	0.884719	0.732246	0.684851	0.681361	0.984233	0.943566	0.983686
						0.9375	0.997767	0.958354	0.980031	0.93532	0.901218	0.834335	0.990099	0.929489	0.946059
						0	1	1	1	1	1	1	1	1	1
					S6F
						abema	shTP53+pLVX+KIFC2			shTP53+p53+KIFC2			shTP53+R175H+KIFC2
						10	0.074343	0.086837	0.074048	0.064085	0.069853	0.069048	0.100275	0.100416	0.102163
						3.16	0.170713	0.167378	0.154068	0.139105	0.148365	0.142232	0.588627	0.504627	0.446151
						1	0.580726	0.546926	0.548572	0.248325	0.387737	0.341875	0.718431	0.667738	0.660768
						0.316	0.612057	0.613184	0.607877	0.515066	0.54439	0.616323	0.827569	0.744785	0.726993
						0.1	0.699124	0.738855	0.6965	0.670942	0.677663	0.672397	0.877961	0.765645	0.845332
						0.0316	0.762161	0.801733	0.784247	0.794138	0.773741	0.766259	0.951333	0.949694	0.922627
						0.01	0.820234	0.806254	0.802915	0.821762	0.834564	0.826833	0.964431	0.956477	0.950458
						0.00316	0.945599	0.900824	0.924616	0.90936	0.907138	0.910274	0.979961	0.959771	0.964919
						0	1	1	1	1	1	1	1	1	1
					S6G
						palbo	shTP53+pLVX+KIFC2			shTP53+p53+KIFC2			shTP53+R175H+KIFC2
						10	0.259717	0.266045	0.265852	0.141178	0.120214	0.105382	0.345786	0.267906	0.29695
						3.16	0.524022	0.480922	0.542616	0.387611	0.430139	0.313378	0.542217	0.604006	0.635884
						1	0.727954	0.786587	0.78993	0.592544	0.572878	0.545995	0.877652	0.911616	0.875252
						0.316	0.794553	0.802945	0.863956	0.605758	0.637536	0.628367	0.904144	0.949842	0.876804
						0.1	0.846365	0.865534	0.904403	0.792152	0.73403	0.727204	0.957843	0.943258	0.945173
						0.0316	0.940569	0.947494	0.946998	0.827824	0.90413	0.825588	0.977712	0.9919	0.969347
						0.01	0.973418	0.966865	0.976027	0.826869	0.869382	0.835859	0.994924	1.01089	0.977301
						0.00316	0.999877	0.989959	0.844238	0.955537	0.930504	0.950204	0.999207	1.01149	0.98025
						0	1	1	1	1	1	1	1	1	1

[truncated: 10 more sheets: Supplemental Figure 7, Supplemental Figure 8, Supplemental Figure 9, Supplemental Figure 10, Supplemental Figure 11, Supplemental Figure12, Supplemental Figure13, Supplemental Figure14, Supplemental Figure15, Supplemental Figure16]
